# Supplementary material for: Tetramethyl Bisphenol F: Organ- and System-Specific Toxicity, Current Status, and Perspectives
Source: Int J Mol Sci. 2025 Sep 23;26(19):9280. doi: 10.3390/ijms26199280 (PMC12524657; doi:10.3390/ijms26199280)
Supplement: Supplementary file 1 [file ijms-26-09280-s001.zip]

Archive with 1 entries (1 files):
- ijms-3843043-supplementary.pdf
